# Supplementary material for: In Silico Genome-Wide Analysis of Respiratory Burst Oxidase Homolog (RBOH) Family Genes in Five Fruit-Producing Trees, and Potential Functional Analysis on Lignification of Stone Cells in Chinese White Pear
Source: Cells. 2019 May 29;8(6):520. doi: 10.3390/cells8060520 (PMC6627160; doi:10.3390/cells8060520)
Supplement: Supplementary file 1 [file cells-08-00520-s001.zip]

Archive with 5 entries (4 files):
- Supplementary Material/Supplementary Tables.docx
- Supplementary Material/Spreadsheets S1. Interspecies microsynteny of RBOHs.zip
- Supplementary Material/Spreadsheets S2. Numbers of cis-elements in promoter region of PbRBOHs.tar.zip
- Supplementary Material/Supplementary Figures.docx
- Supplementary Material/
